# Supplementary material for: New record of a parasitising species of Hydrachna (Acari, Hydrachnidia) on water beetles Eretesgriseus (Fabricius, 1781) (Coleoptera, Dytiscidae, Dytiscinae, Eretini)
Source: Zookeys. 2019 Jul 22;865:31–8. doi: 10.3897/zookeys.865.34532 (PMC6663934; doi:10.3897/zookeys.865.34532)
Supplement: XML Treatment for Hydrachna [file zookeys.865.34532-treatment1.xml]

<!DOCTYPE tp:taxon-treatment
  PUBLIC "-//TaxonX//DTD Taxonomic Treatment Publishing DTD v0 20100105//EN" "tax-treatment-NSO.dtd">
<tp:taxon-treatment xmlns:tp="http://www.plazi.org/taxpub"><tp:treatment-meta><kwd-group><label>Taxon classification</label><kwd><named-content xmlns:xlink="http://www.w3.org/1999/xlink" content-type="kingdom">Animalia</named-content></kwd><kwd><named-content xmlns:xlink="http://www.w3.org/1999/xlink" content-type="order">Trombidiformes</named-content></kwd><kwd><named-content xmlns:xlink="http://www.w3.org/1999/xlink" content-type="family">Hydrachnidae</named-content></kwd></kwd-group><mixed-citation publication-type="journal"><person-group><name><surname>Arjomandi</surname><given-names>Elham</given-names></name><name><surname>Zawal</surname><given-names>Andrzej</given-names></name><name><surname>Hajiqanbar</surname><given-names>Hamidreza</given-names></name><name><surname>Filip</surname><given-names>Ewa</given-names></name><name><surname>Szenejko</surname><given-names>Magdalena</given-names></name></person-group><article-title>New record of a parasitising species of <italic><tp:taxon-name><tp:taxon-name-part taxon-name-part-type="genus" reg="Hydrachna">Hydrachna</tp:taxon-name-part></tp:taxon-name></italic> (<tp:taxon-name><tp:taxon-name-part taxon-name-part-type="subclass">Acari</tp:taxon-name-part></tp:taxon-name>, <tp:taxon-name><tp:taxon-name-part taxon-name-part-type="above-genus">Hydrachnidia</tp:taxon-name-part></tp:taxon-name>) on water beetles <italic><tp:taxon-name><tp:taxon-name-part taxon-name-part-type="genus" reg="Eretes">Eretes</tp:taxon-name-part><tp:taxon-name-part taxon-name-part-type="species" reg="griseus">griseus</tp:taxon-name-part></tp:taxon-name></italic> (Fabricius, 1781) (<tp:taxon-name><tp:taxon-name-part taxon-name-part-type="order">Coleoptera</tp:taxon-name-part></tp:taxon-name>, <tp:taxon-name><tp:taxon-name-part taxon-name-part-type="family">Dytiscidae</tp:taxon-name-part></tp:taxon-name>, <tp:taxon-name><tp:taxon-name-part taxon-name-part-type="subfamily">Dytiscinae</tp:taxon-name-part></tp:taxon-name>, <tp:taxon-name><tp:taxon-name-part taxon-name-part-type="tribe">Eretini</tp:taxon-name-part></tp:taxon-name>)</article-title><source>Zookeys</source><day>22</day><month>7</month><year>2019</year><volume>865</volume><fpage>31</fpage><lpage>38</lpage><pub-id pub-id-type="doi">10.3897/zookeys.865.34532</pub-id></mixed-citation></tp:treatment-meta><tp:nomenclature><tp:taxon-name>
                  <object-id xmlns:xlink="http://www.w3.org/1999/xlink" content-type="arpha" xlink:type="simple">ac352e1a-6216-4cf8-8e87-20f7cb4908fb</object-id>
                  <tp:taxon-name-part taxon-name-part-type="genus" reg="Hydrachna">Hydrachna</tp:taxon-name-part>
                </tp:taxon-name><tp:taxon-authority>sp.</tp:taxon-authority><xref ref-type="fig" rid="F3">Figs 3–10</xref><xref ref-type="fig" rid="F4">, 11</xref></tp:nomenclature><tp:treatment-sec sec-type="description" id="SECID0ESLAC"><title>Description.</title><p>The idiosoma are oval, with the integument striated, and the dorsal plate is very large, covering the whole idiosoma of unengorged larva, the integument pointed and with a concave anterior edge (Figs <xref ref-type="fig" rid="F3">3</xref>, <xref ref-type="fig" rid="F4">11</xref>). There are four pairs of setae on the dorsal plate (<abbrev xmlns:xlink="http://www.w3.org/1999/xlink" xlink:title="mediopropodosomal setae" id="ABBRID0EAMAC" xlink:type="simple">Mp1</abbrev>, <abbrev xmlns:xlink="http://www.w3.org/1999/xlink" xlink:title="lateropropodosomal setae" id="ABBRID0EEMAC" xlink:type="simple">Lp1</abbrev>, <abbrev xmlns:xlink="http://www.w3.org/1999/xlink" xlink:title="lateropropodosomal setae" id="ABBRID0EIMAC" xlink:type="simple">Lp2</abbrev>, <abbrev xmlns:xlink="http://www.w3.org/1999/xlink" xlink:title="humeral seta" id="ABBRID0EMMAC" xlink:type="simple">Hu</abbrev>). The basal bodies of <abbrev xmlns:xlink="http://www.w3.org/1999/xlink" xlink:title="mediopropodosomal setae" id="ABBRID0EQMAC" xlink:type="simple">Mp2</abbrev> on dorsal plate invisible; setae <abbrev xmlns:xlink="http://www.w3.org/1999/xlink" xlink:title="mediohysterosomal setae" id="ABBRID0EUMAC" xlink:type="simple">Mh1</abbrev>, <abbrev xmlns:xlink="http://www.w3.org/1999/xlink" xlink:title="mediohysterosomal setae" id="ABBRID0EYMAC" xlink:type="simple">Mh2</abbrev>, <abbrev xmlns:xlink="http://www.w3.org/1999/xlink" xlink:title="mediohysterosomal setae" id="ABBRID0E3MAC" xlink:type="simple">Mh3</abbrev> located on soft integument (Fig. <xref ref-type="fig" rid="F3">4</xref>). There are three pairs of coxal plates located on the proximal half of the idiosoma, and all are wider than long. Median edges of coxa I and III almost the same length and two time longer then coxa II. The anterior coxa bears two setae, the medial coxa is without seta, and the posterior coxa has one seta. The excretory pore plate is very large and is located behind of coxal plates (Figs <xref ref-type="fig" rid="F3">5</xref>, <xref ref-type="fig" rid="F4">11</xref>). Gnathosoma short, strongly tapering forward; gnathosomal sucker large, discoid with corrugated borders (Figs <xref ref-type="fig" rid="F3">5</xref>, <xref ref-type="fig" rid="F3">6</xref>). Pedipalps relatively short and thin: femur stocky with strongly convex ventral margin and one seta; genu with two setae and concave ventral margin; tibiotarsus relatively long with two claws the same size, weakly bent, five tibiotarsal spines, four of them pinnate (Fig. <xref ref-type="fig" rid="F3">7</xref>). Trochanters of all legs with one seta, all femora with four setae and with one swimming seta on I and II and two swimming setae on III femora. Genu I with five setae including two swimming setae, genu II and III with four setae including one swimming seta. All tibiae with five setae including one swimming seta, and with one solenidium. Tarsi each have 14 setae including two swimming setae, tarsi I and II have one solenidium, and tarsi I and III have one eupathidium (Figs <xref ref-type="fig" rid="F3">8–10</xref>).</p><fig id="F3" position="float" orientation="portrait"><object-id xmlns:xlink="http://www.w3.org/1999/xlink" content-type="doi" xlink:type="simple">10.3897/zookeys.865.34532.figures3-10</object-id><object-id xmlns:xlink="http://www.w3.org/1999/xlink" content-type="arpha" xlink:type="simple">823b2029-c7d0-414d-8bab-5fdafb21ef41</object-id><label>Figures 3–10.</label><caption><p><italic><tp:taxon-name><tp:taxon-name-part taxon-name-part-type="genus" reg="Hydrachna">Hydrachna</tp:taxon-name-part></tp:taxon-name></italic> sp. <bold>3</bold> dorsal plate <bold>4</bold> ventral side <bold>5</bold> gnathosoma ventral side <bold>6</bold> gnathosoma dorsal side <bold>7</bold> pedipalp <bold>8</bold> I-leg-5 <bold>9</bold> II-leg-5 <bold>10</bold> III-leg-5.</p></caption><graphic xmlns:xlink="http://www.w3.org/1999/xlink" xlink:href="zookeys-865-031-g003.jpg" position="float" orientation="portrait" xlink:type="simple" id="oo_319002.jpg"><uri content-type="original_file" xlink:type="simple">https://binary.pensoft.net/fig/319002</uri></graphic></fig><fig id="F4" position="float" orientation="portrait"><object-id xmlns:xlink="http://www.w3.org/1999/xlink" content-type="doi" xlink:type="simple">10.3897/zookeys.865.34532.figure11</object-id><object-id xmlns:xlink="http://www.w3.org/1999/xlink" content-type="arpha" xlink:type="simple">57846e1f-db8f-46a9-b308-392f7faf04c3</object-id><label>Figure 11.</label><caption><p>Photographs of <italic><tp:taxon-name><tp:taxon-name-part taxon-name-part-type="genus" reg="Hydrachna">Hydrachna</tp:taxon-name-part></tp:taxon-name></italic> sp. from <italic><tp:taxon-name><tp:taxon-name-part taxon-name-part-type="genus" reg="Eretes">Eretes</tp:taxon-name-part><tp:taxon-name-part taxon-name-part-type="species" reg="griseus">griseus</tp:taxon-name-part></tp:taxon-name></italic><bold>A</bold> dorsal plate <bold>B</bold> ventral side <bold>C</bold> dorsal view <bold>D</bold> pedipalp.</p></caption><graphic xmlns:xlink="http://www.w3.org/1999/xlink" xlink:href="zookeys-865-031-g004.jpg" position="float" orientation="portrait" xlink:type="simple" id="oo_319003.jpg"><uri content-type="original_file" xlink:type="simple">https://binary.pensoft.net/fig/319003</uri></graphic></fig></tp:treatment-sec><tp:treatment-sec sec-type="description" id="SECID0EIAAE"><title>Measurements.</title><p>In µm, n = 3. Dorsal plate: L/W 250–254/162–157; coxal plates: Cx-1 L 40–45, Cx-2 L 20–22, Cx-3 42–44; excretory pore plate L/W 17–18/16–17; gnathosoma; L/W 173–176/138–140; diameter of sucker ring 71–73; pedipalpal <!--PageBreak -->segments (P-1–3) L: 8–9, 36–38, 39–42; leg segments L: I-leg 1–5: 18–19, 37–39, 32–34, 38–40, 67–69; II-leg 1-5: 20–21, 32–34, 29–30, 37–39, 68–70; III-leg 1-5: 28–29, 29–30, 27–28, 38–40, 61–64.</p></tp:treatment-sec><tp:treatment-sec sec-type="remarks" id="SECID0EQAAE"><title>Remarks.</title><p>The larva of <italic><tp:taxon-name><tp:taxon-name-part taxon-name-part-type="genus" reg="Hydrachna">Hydrachna</tp:taxon-name-part></tp:taxon-name></italic> sp. is most similar to larvae of <italic><tp:taxon-name><tp:taxon-name-part taxon-name-part-type="genus" reg="Hydrachna">H.</tp:taxon-name-part><tp:taxon-name-part taxon-name-part-type="species" reg="processifera">processifera</tp:taxon-name-part></tp:taxon-name></italic> described by <xref ref-type="bibr" rid="B19">Wainstein (1980)</xref> as a <italic><tp:taxon-name><tp:taxon-name-part taxon-name-part-type="genus" reg="Hydrachna">H.</tp:taxon-name-part><tp:taxon-name-part taxon-name-part-type="species" reg="inermis">inermis</tp:taxon-name-part></tp:taxon-name></italic> (<xref ref-type="bibr" rid="B1">Aykut et al. 2018</xref>). It is similar in the shape of coxal plates, the discoidal hypostomal sucker, the tibiotarsus relatively long with two claws the same size, weakly bent; five tibiotarsal spines the same size. It is different by the presence of a eupathidium on tarsus leg-2; localisation the <abbrev xmlns:xlink="http://www.w3.org/1999/xlink" xlink:title="mediohysterosomal setae" id="ABBRID0E2BAE" xlink:type="simple">Mh1</abbrev>, <abbrev xmlns:xlink="http://www.w3.org/1999/xlink" xlink:title="mediohysterosomal setae" id="ABBRID0E6BAE" xlink:type="simple">Mh2</abbrev>, and <abbrev xmlns:xlink="http://www.w3.org/1999/xlink" xlink:title="mediohysterosomal setae" id="ABBRID0EDCAE" xlink:type="simple">Mh3</abbrev> setae outside of the dorsal plate on soft integument, and the presence of a very large excretory pore plate. The last two features are very strange and different from all other species of <italic><tp:taxon-name><tp:taxon-name-part taxon-name-part-type="genus" reg="Hydrachna">Hydrachna</tp:taxon-name-part></tp:taxon-name></italic>. These differences indicate the probability of a separate subgenus to which the described larva would belong.</p><p><xref ref-type="bibr" rid="B17">Thor (1916)</xref> split the genus <italic><tp:taxon-name><tp:taxon-name-part taxon-name-part-type="genus" reg="Hydrachna">Hydrachna</tp:taxon-name-part></tp:taxon-name></italic> into five subgenera: <italic><tp:taxon-name><tp:taxon-name-part taxon-name-part-type="genus" reg="Hydrachna">Hydrachna</tp:taxon-name-part></tp:taxon-name></italic> s. str., <italic><tp:taxon-name><tp:taxon-name-part taxon-name-part-type="genus" reg="Anahydrachna">Anahydrachna</tp:taxon-name-part></tp:taxon-name></italic>, <italic><tp:taxon-name><tp:taxon-name-part taxon-name-part-type="genus" reg="Diplohydrachna">Diplohydrachna</tp:taxon-name-part></tp:taxon-name></italic>, <italic><tp:taxon-name><tp:taxon-name-part taxon-name-part-type="genus" reg="Schizohydrachna">Schizohydrachna</tp:taxon-name-part></tp:taxon-name></italic>, and <italic><tp:taxon-name><tp:taxon-name-part taxon-name-part-type="genus" reg="Monochydrachna">Monochydrachna</tp:taxon-name-part></tp:taxon-name></italic>; subsequently he synonymised <italic><tp:taxon-name><tp:taxon-name-part taxon-name-part-type="genus" reg="Monochydrachna">Monochydrachna</tp:taxon-name-part></tp:taxon-name></italic> with <italic><tp:taxon-name><tp:taxon-name-part taxon-name-part-type="genus" reg="Hydrachna">Hydrachna</tp:taxon-name-part></tp:taxon-name></italic> s. str., and <italic><tp:taxon-name><tp:taxon-name-part taxon-name-part-type="genus" reg="Schizohydrachna">Schizohydrachna</tp:taxon-name-part></tp:taxon-name></italic> with <!--PageBreak --><italic><tp:taxon-name><tp:taxon-name-part taxon-name-part-type="genus" reg="Diplohydrachna">Diplohydrachna</tp:taxon-name-part></tp:taxon-name></italic>, and established two more subgenera: <italic><tp:taxon-name><tp:taxon-name-part taxon-name-part-type="genus" reg="Rhabdohydrachna">Rhabdohydrachna</tp:taxon-name-part></tp:taxon-name></italic> and <italic><tp:taxon-name><tp:taxon-name-part taxon-name-part-type="genus" reg="Scutochydrachna">Scutochydrachna</tp:taxon-name-part></tp:taxon-name></italic> (<xref ref-type="bibr" rid="B18">Thor 1925</xref>). <xref ref-type="bibr" rid="B6">Davids et al. (2007)</xref> stated the differences between these subgenera were not clear and he abolished the division into subgenera.</p><p>At the current level of research, we propose to leave the taxonomy of the genus <italic><tp:taxon-name><tp:taxon-name-part taxon-name-part-type="genus" reg="Hydrachna">Hydrachna</tp:taxon-name-part></tp:taxon-name></italic> without sub-division, indicating the existence of greater morphological differentiation. Relationships within the genus of <italic><tp:taxon-name><tp:taxon-name-part taxon-name-part-type="genus" reg="Hydrachna">Hydrachna</tp:taxon-name-part></tp:taxon-name></italic> should be recognised on the basis of molecular studies and a decision on the possible splitting the genus into subgenera should be made. Up to now six species of <italic><tp:taxon-name><tp:taxon-name-part taxon-name-part-type="genus" reg="Hydrachna">Hydrachna</tp:taxon-name-part></tp:taxon-name></italic> were recorded from Iran (<italic><tp:taxon-name><tp:taxon-name-part taxon-name-part-type="genus" reg="Hydrachna">H.</tp:taxon-name-part><tp:taxon-name-part taxon-name-part-type="species" reg="cruenta">cruenta</tp:taxon-name-part></tp:taxon-name></italic>, <italic><tp:taxon-name><tp:taxon-name-part taxon-name-part-type="genus" reg="Hydrachna">H.</tp:taxon-name-part><tp:taxon-name-part taxon-name-part-type="species" reg="skorikowi">skorikowi</tp:taxon-name-part></tp:taxon-name></italic>, <italic><tp:taxon-name><tp:taxon-name-part taxon-name-part-type="genus" reg="Hydrachna">H.</tp:taxon-name-part><tp:taxon-name-part taxon-name-part-type="species" reg="sepasgozariani">sepasgozariani</tp:taxon-name-part></tp:taxon-name></italic>, <italic><tp:taxon-name><tp:taxon-name-part taxon-name-part-type="genus" reg="Hydrachna">H.</tp:taxon-name-part></tp:taxon-name></italic> cf. v<italic>aillanti</italic>, <italic><tp:taxon-name><tp:taxon-name-part taxon-name-part-type="genus" reg="Hydrachna">H.</tp:taxon-name-part><tp:taxon-name-part taxon-name-part-type="species" reg="sistanica">sistanica</tp:taxon-name-part></tp:taxon-name></italic>, <italic><tp:taxon-name><tp:taxon-name-part taxon-name-part-type="genus" reg="Hydrachna">H.</tp:taxon-name-part><tp:taxon-name-part taxon-name-part-type="species" reg="globosa">globosa</tp:taxon-name-part><tp:taxon-name-part taxon-name-part-type="subspecies" reg="lacerata">lacerata</tp:taxon-name-part></tp:taxon-name></italic>), and two of them (<italic><tp:taxon-name><tp:taxon-name-part taxon-name-part-type="genus" reg="Hydrachna">H.</tp:taxon-name-part><tp:taxon-name-part taxon-name-part-type="species" reg="sepasgozariani">sepasgozariani</tp:taxon-name-part></tp:taxon-name></italic>, <italic><tp:taxon-name><tp:taxon-name-part taxon-name-part-type="genus" reg="Hydrachna">H.</tp:taxon-name-part></tp:taxon-name></italic> cf. v<italic>aillanti</italic>) belong to the <italic><tp:taxon-name><tp:taxon-name-part taxon-name-part-type="genus" reg="Hydrachna">Hydrachna</tp:taxon-name-part><tp:taxon-name-part taxon-name-part-type="species" reg="processifera">processifera</tp:taxon-name-part></tp:taxon-name></italic> group of species (<xref ref-type="bibr" rid="B11">Pešić and Saboori 2007</xref>; <xref ref-type="bibr" rid="B12">Pešić et al. 2012</xref>, <xref ref-type="bibr" rid="B13">2014</xref>). Larvae were described only for <italic><tp:taxon-name><tp:taxon-name-part taxon-name-part-type="genus" reg="Hydrachna">H.</tp:taxon-name-part><tp:taxon-name-part taxon-name-part-type="species" reg="cruenta">cruenta</tp:taxon-name-part></tp:taxon-name></italic>, <italic><tp:taxon-name><tp:taxon-name-part taxon-name-part-type="genus" reg="Hydrachna">H.</tp:taxon-name-part><tp:taxon-name-part taxon-name-part-type="species" reg="skorikowi">skorikowi</tp:taxon-name-part></tp:taxon-name></italic>, and <italic><tp:taxon-name><tp:taxon-name-part taxon-name-part-type="genus" reg="Hydrachna">H.</tp:taxon-name-part><tp:taxon-name-part taxon-name-part-type="species" reg="globosa">globosa</tp:taxon-name-part></tp:taxon-name></italic> (<xref ref-type="bibr" rid="B19">Wainstein 1980</xref>). The morphology of this larva and its parasitism on <tp:taxon-name><tp:taxon-name-part taxon-name-part-type="family">Dytiscidae</tp:taxon-name-part></tp:taxon-name> show plausible grounds for it belonging to the <italic><tp:taxon-name><tp:taxon-name-part taxon-name-part-type="genus" reg="Hydrachna">H.</tp:taxon-name-part><tp:taxon-name-part taxon-name-part-type="species" reg="processifera">processifera</tp:taxon-name-part></tp:taxon-name></italic> group of species and possibly to one of the two species from Iran (<italic><tp:taxon-name><tp:taxon-name-part taxon-name-part-type="genus" reg="Hydrachna">H.</tp:taxon-name-part><tp:taxon-name-part taxon-name-part-type="species" reg="sepasgozariani">sepasgozariani</tp:taxon-name-part></tp:taxon-name></italic> or <italic><tp:taxon-name><tp:taxon-name-part taxon-name-part-type="genus" reg="Hydrachna">H.</tp:taxon-name-part></tp:taxon-name></italic> cf. v<italic>aillanti</italic>) for which the larvae are still not described. On the other hand, the differences in morphology (localisation the <abbrev xmlns:xlink="http://www.w3.org/1999/xlink" xlink:title="mediohysterosomal setae" id="ABBRID0EAMAE" xlink:type="simple">Mh1</abbrev>, <abbrev xmlns:xlink="http://www.w3.org/1999/xlink" xlink:title="mediohysterosomal setae" id="ABBRID0EEMAE" xlink:type="simple">Mh2</abbrev>, <abbrev xmlns:xlink="http://www.w3.org/1999/xlink" xlink:title="mediohysterosomal setae" id="ABBRID0EIMAE" xlink:type="simple">Mh3</abbrev> setae outside of dorsal plate, on soft integument and very large excretory pore plate) indicate that it could belong to another species.</p><!--PageBreak --></tp:treatment-sec><ref-list><ref id="B19"><mixed-citation xmlns:xlink="http://www.w3.org/1999/xlink" xlink:type="simple"><person-group><name name-style="western"><surname>Wainstein</surname><given-names>BA</given-names></name></person-group> (<year>1980</year>) <source>Opredelitel’ lichinok vodyanykh kleshchey [Key to water mite larvae].</source><publisher-name>Nauka</publisher-name>, <publisher-loc>Leningrad</publisher-loc>, <size units="page">238 pp</size>. [In Russian]</mixed-citation></ref><ref id="B1"><mixed-citation xmlns:xlink="http://www.w3.org/1999/xlink" xlink:type="simple"><person-group><name name-style="western"><surname>Aykut</surname><given-names>M</given-names></name><name name-style="western"><surname>Zawal</surname><given-names>A</given-names></name><name name-style="western"><surname>Esen</surname><given-names>Y</given-names></name><name name-style="western"><surname>Erman</surname><given-names>O</given-names></name></person-group> (<year>2018</year>) <article-title>First record of larvae of the water mite <italic><tp:taxon-name><tp:taxon-name-part taxon-name-part-type="genus">Hydrachna</tp:taxon-name-part><tp:taxon-name-part taxon-name-part-type="species">processifera</tp:taxon-name-part></tp:taxon-name></italic> Piersig, 1895 from Turkey (<tp:taxon-name><tp:taxon-name-part taxon-name-part-type="subclass">Acari</tp:taxon-name-part></tp:taxon-name>, <tp:taxon-name><tp:taxon-name-part taxon-name-part-type="above-genus">Hydrachnidia</tp:taxon-name-part></tp:taxon-name>, <tp:taxon-name><tp:taxon-name-part taxon-name-part-type="family">Hydrachnidae</tp:taxon-name-part></tp:taxon-name>).</article-title><source>ZooKeys</source><volume>738</volume>: <fpage>89</fpage>–<lpage>96</lpage>. <ext-link xlink:type="simple" ext-link-type="doi" xlink:href="10.3897/zookeys.738.21021">https://doi.org/10.3897/zookeys.738.21021</ext-link></mixed-citation></ref><ref id="B17"><mixed-citation xmlns:xlink="http://www.w3.org/1999/xlink" xlink:type="simple"><person-group><name name-style="western"><surname>Thor</surname><given-names>S</given-names></name></person-group> (<year>1916</year>) <article-title>Sur le genre <tp:taxon-name><tp:taxon-name-part taxon-name-part-type="genus">Hydrachna</tp:taxon-name-part></tp:taxon-name> Müll. et sur des nouvelles espèces provenant principalement de la Russie (<tp:taxon-name><tp:taxon-name-part taxon-name-part-type="subclass">Acarina</tp:taxon-name-part></tp:taxon-name>, <tp:taxon-name><tp:taxon-name-part taxon-name-part-type="family">Hydrachnidae</tp:taxon-name-part></tp:taxon-name>).</article-title><source>Russkaja Entomological Observation</source><volume>16</volume>(<issue>1–2</issue>): <fpage>46</fpage>–<lpage>63</lpage>.</mixed-citation></ref><ref id="B18"><mixed-citation xmlns:xlink="http://www.w3.org/1999/xlink" xlink:type="simple"><person-group><name name-style="western"><surname>Thor</surname><given-names>S</given-names></name></person-group> (<year>1925</year>) <article-title>Phylogeny and systematics of the <tp:taxon-name><tp:taxon-name-part taxon-name-part-type="subclass">Acarina</tp:taxon-name-part></tp:taxon-name>, with contribution to the early phylogeny of various groups. IV. Contribution to the ontogeny of the <tp:taxon-name><tp:taxon-name-part taxon-name-part-type="subclass">Acarina</tp:taxon-name-part></tp:taxon-name>.</article-title><source>Nyt Magazin for Naturvidenskaberne</source><volume>62</volume>: <fpage>123</fpage>–<lpage>167</lpage>.</mixed-citation></ref><ref id="B6"><mixed-citation xmlns:xlink="http://www.w3.org/1999/xlink" xlink:type="simple"><person-group><name name-style="western"><surname>Davids</surname><given-names>C</given-names></name><name name-style="western"><surname>Di Sabatino</surname><given-names>A</given-names></name><name name-style="western"><surname>Gerecke</surname><given-names>R</given-names></name><name name-style="western"><surname>Gledhill</surname><given-names>T</given-names></name><name name-style="western"><surname>Smit</surname><given-names>H</given-names></name><name name-style="western"><surname>Van der Hammen</surname><given-names>H</given-names></name></person-group> (<year>2007</year>) <tp:taxon-name><tp:taxon-name-part taxon-name-part-type="subclass">Acari</tp:taxon-name-part></tp:taxon-name>: <tp:taxon-name><tp:taxon-name-part taxon-name-part-type="above-genus">Hydrachnidia</tp:taxon-name-part></tp:taxon-name>. In: Gerecke R (Ed.) <tp:taxon-name><tp:taxon-name-part taxon-name-part-type="subphylum">Chelicerata</tp:taxon-name-part></tp:taxon-name>: <tp:taxon-name><tp:taxon-name-part taxon-name-part-type="order">Araneae</tp:taxon-name-part></tp:taxon-name>, <tp:taxon-name><tp:taxon-name-part taxon-name-part-type="subclass">Acari</tp:taxon-name-part></tp:taxon-name> I’ Suβwasserfauna von Mitteleuropa7/2–1: 241–388.</mixed-citation></ref><ref id="B11"><mixed-citation xmlns:xlink="http://www.w3.org/1999/xlink" xlink:type="simple"><person-group><name name-style="western"><surname>Pešić</surname><given-names>V</given-names></name><name name-style="western"><surname>Saboori</surname><given-names>A</given-names></name></person-group> (<year>2007</year>) <article-title>A checklist of the water mites (<tp:taxon-name><tp:taxon-name-part taxon-name-part-type="subclass">Acari</tp:taxon-name-part></tp:taxon-name>: <tp:taxon-name><tp:taxon-name-part taxon-name-part-type="above-genus">Hydrachnidia</tp:taxon-name-part></tp:taxon-name>) of Iran.</article-title><source>Zootaxa</source><volume>1473</volume>: <fpage>45</fpage>–<lpage>68</lpage>. <ext-link xlink:type="simple" ext-link-type="doi" xlink:href="10.11646/zootaxa.1473.1.3">https://doi.org/10.11646/zootaxa.1473.1.3</ext-link></mixed-citation></ref><ref id="B12"><mixed-citation xmlns:xlink="http://www.w3.org/1999/xlink" xlink:type="simple"><person-group><name name-style="western"><surname>Pešić</surname><given-names>V</given-names></name><name name-style="western"><surname>Smit</surname><given-names>H</given-names></name><name name-style="western"><surname>Saboori</surname><given-names>A</given-names></name></person-group> (<year>2012</year>) <article-title>Water mites delineating the Oriental and Palaearctic regions – the unique fauna of southern Iran, with description of one new genus, one new subgenus and 14 new species (<tp:taxon-name><tp:taxon-name-part taxon-name-part-type="subclass">Acari</tp:taxon-name-part></tp:taxon-name>: <tp:taxon-name><tp:taxon-name-part taxon-name-part-type="above-genus">Hydrachnidia</tp:taxon-name-part></tp:taxon-name>).</article-title><source>Zootaxa</source><volume>3330</volume>: <fpage>1</fpage>–<lpage>67</lpage>. <ext-link xlink:type="simple" ext-link-type="doi" xlink:href="10.11646/zootaxa.3330.1.1">https://doi.org/10.11646/zootaxa.3330.1.1</ext-link></mixed-citation></ref><ref id="B13"><mixed-citation xmlns:xlink="http://www.w3.org/1999/xlink" xlink:type="simple"><person-group><name name-style="western"><surname>Pešić</surname><given-names>V</given-names></name><name name-style="western"><surname>Smit</surname><given-names>H</given-names></name><name name-style="western"><surname>Saboori</surname><given-names>A</given-names></name></person-group> (<year>2014</year>) <article-title>Checklist of the water mites (<tp:taxon-name><tp:taxon-name-part taxon-name-part-type="subclass">Acari</tp:taxon-name-part></tp:taxon-name>, <tp:taxon-name><tp:taxon-name-part taxon-name-part-type="above-genus">Hydrachnidia</tp:taxon-name-part></tp:taxon-name>) of Iran: Second supplement and description of one new species.</article-title><source>Ecologica Montenegrina</source><volume>1</volume>(<issue>1</issue>): <fpage>30</fpage>–<lpage>48</lpage>. <ext-link xlink:type="simple" ext-link-type="uri" xlink:href="http://zoobank.org/0598457D-2B06-4F92-BD16-BD5A98E6092E">http://zoobank.org/0598457D-2B06-4F92-BD16-BD5A98E6092E</ext-link></mixed-citation></ref></ref-list></tp:taxon-treatment>
